# Supplementary material for: SARS-CoV-2 T Cell Response in Severe and Fatal COVID-19 in Primary Antibody Deficiency Patients Without Specific Humoral Immunity
Source: Front Immunol. 2022 Mar 10;13:840126. doi: 10.3389/fimmu.2022.840126 (PMC8960624; doi:10.3389/fimmu.2022.840126)
Supplement: Supplementary Table 1 — Activated CD4+ T cell frequencies and cytokine response of patient #1 before and during SARS-CoV-2 infection. Please refer to Excel sheet Table 1. [file Table_1.xlsx]

## Sheet: T cells PID fatal case
Activated CD4+ T cell frequencies before COVID-19
ID	Raw Data CD4+ CD154+ CD137+	-Background CD4+CD154+CD137+
IEI_1_SARS-CoV-2 N-Term	0.08	0.019
IEI_1_SARS-CoV-2 C-Term	0.056	0
IEI_1_SARS-CoV-2 NCAP	0.042	0
IEI_1_HCoV-229E N-Term	0.11	0.049
IEI_1_HCoV-229E C-Term	0.082	0.021
IEI_1_HCoV-OC43 N-Term	0.054	0
IEI_1_HCoV-OC43 C-Term	0.081	0.02
IEI_1_SEB	35.3	35.239
IEI_1_00 DMSO	0.061	0
Activated CD4+ T cell cytokine response before COVID-19
CD4+ act TNFa+ only	SARS-CoV-2 N-Term	SARS-CoV-2 C-Term	SARS-CoV-2 NCAP	HCoV-229E N-Term	HCoV-229E C-Term	HCoV-OC43 N-Term	HCoV-OC43 C-Term	SEB	00 DMSO
	1.5	-	-	1.5	0	-	4.5	9.8	0
CD4+ act IL2+ TNFa+	SARS-CoV-2 N-Term	SARS-CoV-2 C-Term	SARS-CoV-2 NCAP	HCoV-229E N-Term	HCoV-229E C-Term	HCoV-OC43 N-Term	HCoV-OC43 C-Term	SEB	00 DMSO
	8.45	-	-	4.59	4.55	-	3.45	8.19	0
CD4+ act IL2+ only	SARS-CoV-2 N-Term	SARS-CoV-2 C-Term	SARS-CoV-2 NCAP	HCoV-229E N-Term	HCoV-229E C-Term	HCoV-OC43 N-Term	HCoV-OC43 C-Term	SEB	00 DMSO
	0	-	-	1.83	2.27	-	0	0.57	0
CD4+ act IFNg+ TNFa+	SARS-CoV-2 N-Term	SARS-CoV-2 C-Term	SARS-CoV-2 NCAP	HCoV-229E N-Term	HCoV-229E C-Term	HCoV-OC43 N-Term	HCoV-OC43 C-Term	SEB	00 DMSO
	3.4	-	-	11.3	30.2	-	1.4	16.9	0
CD4+ act IFNg+ only	SARS-CoV-2 N-Term	SARS-CoV-2 C-Term	SARS-CoV-2 NCAP	HCoV-229E N-Term	HCoV-229E C-Term	HCoV-OC43 N-Term	HCoV-OC43 C-Term	SEB	00 DMSO
	12.31	-	-	2.8	0	-	13.71	0.4	0
CD4+ act IFNg+ IL2+ TNFa+	SARS-CoV-2 N-Term	SARS-CoV-2 C-Term	SARS-CoV-2 NCAP	HCoV-229E N-Term	HCoV-229E C-Term	HCoV-OC43 N-Term	HCoV-OC43 C-Term	SEB	00 DMSO
	0	-	-	13.83	12.33	-	0	2.84	0
CD4+ act IFNg+ L2+	SARS-CoV-2 N-Term	SARS-CoV-2 C-Term	SARS-CoV-2 NCAP	HCoV-229E N-Term	HCoV-229E C-Term	HCoV-OC43 N-Term	HCoV-OC43 C-Term	SEB	00 DMSO
	0	-	-	0	0	-	1.72	0.12	0
Activated CD4+ T cell frequencies after SARS-CoV-2 infection
ID	Raw Data CD4+ CD154+ CD137+	-Background CD4+CD154+CD137+
IEI_1_SARS-CoV-2 N-Term	2.3	2.271
IEI_1_SARS-CoV-2 C-Term	1.87	1.841
IEI_1_SARS-CoV-2 NCAP	1.79	1.761
IEI_1_SEB	33.8	33.771
IEI_1_00 DMSO	0.029	0
Activated CD4+ T cell Cytokine response w/ COVID-19
CD4+ act TNFa+ only	SARS-CoV-2 N-Term	SARS-CoV-2 C-Term	SARS-CoV-2 NCAP	SEB	00 DMSO
	0	0	0	0	0
CD4+ act IL2+ TNFa+	SARS-CoV-2 N-Term	SARS-CoV-2 C-Term	SARS-CoV-2 NCAP	SEB	00 DMSO
	22.9	22.4	20.3	0	0
CD4+ act IL2+ only	SARS-CoV-2 N-Term	SARS-CoV-2 C-Term	SARS-CoV-2 NCAP	SEB	00 DMSO
	0	0	0	0	0
CD4+ act IFNg+ TNFa+	SARS-CoV-2 N-Term	SARS-CoV-2 C-Term	SARS-CoV-2 NCAP	SEB	00 DMSO
	0.91	0	0.2	15.87	0
CD4+ act IFNg+ only	SARS-CoV-2 N-Term	SARS-CoV-2 C-Term	SARS-CoV-2 NCAP	SEB	00 DMSO
	0.13	0	0.63	1.33	0
CD4+ act IFNg+ IL2+ TNFa+	SARS-CoV-2 N-Term	SARS-CoV-2 C-Term	SARS-CoV-2 NCAP	SEB	00 DMSO
	22.77	26.37	15.97	0	0
CD4+ act IFNg+ L2+	SARS-CoV-2 N-Term	SARS-CoV-2 C-Term	SARS-CoV-2 NCAP	SEB	00 DMSO
	0.066	0.13	0.23	0.14	0
